# Supplementary material for: Co-created Technological Solutions for Caregivers in Health Care: Systematic Review
Source: J Med Internet Res. 2023 May 1;25:e41260. doi: 10.2196/41260 (PMC10186187; doi:10.2196/41260)
Supplement: Multimedia Appendix 2 [file jmir_v25i1e41260_app2.xlsx]

## Sheet: MMAT checklist
	SCREENING QUESTIONS		1. QUALITATIVE STUDIES					2. RANDOMIZED CONTROLLED TRIALS					3. NON-RANDOMIZED STUDIES					4. QUANTITATIVE DESCRIPTIVE STUDIES					5. MIXED METHODS STUDIES					COMMENTS
Author(s) / location	S1. Are there clear research questions?	S2. Do the collected data allow to address the research questions?	1.1. Is the qualitative approach appropriate to answer the research question?	1.2. Are the qualitative data collection methods adequate to address the research question?	1.3. Are the findings adequately derived from the data?	1.4. Is the interpretation of results sufficiently substantiated by data?	1.5. Is there coherence between qualitative data sources, collection, analysis and interpretation?	2.1. Is randomization appropriately performed?	2.2. Are the groups comparable at baseline?	2.3. Are there complete outcome data?	2.4. Are outcome assessors blinded to the intervention provided?	2.5 Did the participants adhere to the assigned intervention?	3.1. Are the participants representative of the target population?	3.2. Are measurements appropriate regarding both the outcome and intervention (or exposure)?	3.3. Are there complete outcome data?	3.4. Are the confounders accounted for in the design and analysis?	3.5. During the study period, is the intervention administered (or exposure occurred) as intended?	4.1. Is the sampling strategy relevant to address the research question?	4.2. Is the sample representative of the target population?	4.3. Are the measurements appropriate?	4.4. Is the risk of nonresponse bias low?	4.5. Is the statistical analysis appropriate to answer the research question?	5.1. Is there an adequate rationale for using a mixed methods design to address the research question?	5.2. Are the different components of the study effectively integrated to answer the research question?	5.3. Are the outputs of the integration of qualitative and quantitative components adequately interpreted?	5.4. Are divergences and inconsistencies between quantitative and qualitative results adequately addressed?	5.5. Do the different components of the study adhere to the quality criteria of each tradition of the methods involved?
Backman et al, 2020 (Canada) [28]	Yes	Yes																					Yes	Yes	Yes	Can't tell	Yes
Egan et al, 2021 (United Kingdom) [29]	Yes	Yes																					Yes	Yes	Yes	Can't tell	Yes
de la Harpe and van Zyl, 2011 (South Africa) [30]	Yes	Can't tell																					Yes	No	No	Can't tell	Can't tell
Guerrero et al, 2019 (Sweden) [31]	Yes	Yes																Yes	No	Yes	No	Yes
Harding et al, 2021 (India, Uganda, Zimbabwe) [32]	Yes	Yes																					Yes	Yes	Yes	Yes	Yes
Latulippe et al, 2020 (Canada) [33]	Yes	Yes	Yes	Yes	Yes	Yes	Yes
Lemetyinen et al, 2018 (United Kingdom) [34]	Yes	Yes						Yes	Yes	No	Yes	Can't tell
Meiland et al, 2014 (Netherlands and Germany) [35]	Yes	Yes	Yes	Yes	Yes	Can't tell	Yes
O'Connor, 2020 (UK) [36]	Yes	Can't tell	Yes	Yes	Can't tell	Can't tell	Yes
Rathnayake et al, 2020 (Australia) [37]	Yes	Yes
Sin et al, 2019 (United Kingdom) [38]	Yes	Yes																					Yes	Yes	Yes	Can't tell	Yes
																							Yes	Yes	Yes	Can't tell	Yes
