# Supplementary material for: Co-created Technological Solutions for Caregivers in Health Care: Systematic Review
Source: J Med Internet Res. 2023 May 1;25:e41260. doi: 10.2196/41260 (PMC10186187; doi:10.2196/41260)
Supplement: Multimedia Appendix 3 [file jmir_v25i1e41260_app3.xlsx]

## Sheet: Hoja1
		Phase 1: Requeriments				Phase 2: Design				Phase 3: Development				Phase 4: Validation
	Author(s) / location	Phase's name	Description of the phase	Agents involved	Outcomes (questionnaires used)	Phase's name	Description of the phase	Agents involved	Outcomes (questionnaires used)	Phase's name	Description of the phase	Agents involved	Outcomes (questionnaires used)	Phase's name	Description of the phase	Agents involved	Outcomes (questionnaires used)
	Backman et al., 2020 (Canada)					Design methods	User-centered design process integrated with the modern agile software development methodology to iteratively co-design the application	Patients, caregivers and health professionals		Build the prototype	Configuration and implementation according to the clinical concepts and the inputs obtained from the intended users in the modeling phase	Technology professionals and research team		Pilot testing	Single-arm feasibility pilot test. Baseline, follow-up surveys and semistructured interviews	Patients, caregivers and health professionals	TRI 2.0 (Technology Readiness Index: A Multiple-Item Scale to Measure Readiness to Embrace New Technologies)
											Usability Test and refinement	Patients, Caregivers, Health Professionals
	Egan et al., 2021(United Kingdom)					3 co-design sessions	Co-design Meeting	Caregivers, health and social professionals, employer, research team and technology professional	MoSCoW methodology prioritization method, which ranks requirements as “must have,” “should have,” “could have,” or “won’t have”. And the “keep, lose, change” approach to offer our participants freedom to decide on fundamental aspects of the app where required. Collective discussions with three individual questionnaires (incorporating around 20 to 30 questions on Qualtrics online software) as a ba…	Build the prototype	Co-design Meeting and Design Sprint: Test versions of CareFit were distributed to users through online emulators in advance of the co-design meeting sessions to improve the requirements-capturing discussions and involve target users in the development process. Agile Scrum co-design methodology, an iterative software development process in which software development takes place in short and fast p…	Caregivers, health and social professionals, employer, research team and technology professional		Testing	The final version of the app was released and evaluated by the participants	Caregivers, health and social professionals
							Design Sprint
							Revision	Research team		Requirements Iterative Evaluation/Revision	Requirements were guided using MoSCoW (“Must Have, Should Have, Could Have, Won't Have this time”) and “keep, lose, change” methodologies, and informed by the transtheoretical model (TTM)	Caregivers, health and social professionals, employer, research team and technology professional	FURPS+ (Functional, Usability, Reliability, Performance, where the “+” is used to indicate additional requirements such as programming language and other constraints) approach.		3-week real world study is planned but not performed: The users (participants) did not extensively test the final prototype built, as the focus for such questions is reserved for a real-world trial. Further work is required to explore the acceptability, usability, and feasibility of this app within a real-world setting.
										Implementation [of design sprint]	Developers
	De la Harpe and van Zyl, 2011 (South Africa)	Needs assesment	An ethnographic study to understand the specific needs and complexities of the community before attempting any solution	Students, research team, community members		Design methods	Service design methods allowed for active participation of the caregivers and as a result, they became co-designers of the solution. The value obtained from using these methods resulted in more attention being given to the human element of the solution in a particular context and with proposed criteria for social acceptance	Research team and caregivers		Build the prototype	A mobile care data application was developed as part of the project but there is a huge need for them to be better informed and trained to deal with the many conditions.	Students, research team, community members, translator and technology professional
	Guerrero et al., 2019 (Sweden)	Needs assessment	Three target users were interviewed to explore their experiences of medication management and their expectations of the supporting technology.	Patient, health professionals and caregivers		Design methods	Activity analysis based on the interview results and on theories of human occupation, activity and development. The analysis informed the design of the Autonomy in Internet-Mediated Activity (AAIMA) protocol to be used for evaluation in the fourth step.	Research team		Build the prototype	Based on technology for multiagent systems and augmented reality. The development was gradual and iterative. Partial results were tested and presented to the expert nurse, and suitable features of the system were discussed.	Research team and health professional		Pilot testing	Provide experience of the new technology so that they could contribute to the design process and partly to test a set of instruments. Complementary instruments that could both provide different aspects of a use situation and contribute to a formative evaluation study of the prototype, which would allow the inclusion of personalization functionalities into the redesign of the prototype.	Patients and caregivers	Assessment of Autonomy in Internet-Mediated Activity (AAIMA) protocol Raw NASA Task Load Index (RTLX) System Usability Scale (SUS)
	Harding et al., 2021 (India, Uganda, Zimbabwe)					Design methods	The codesign meetings aimed to design the minimal app content to achieve a common product for all three sites	Advisory comitte and caregivers		Build the prototype	The mobile palliative care tool was initially designed and refined through consultation during field visits.	Advisory comitte and caregivers		Pilot testing	Caregivers were asked to use the app weekly for six weeks. Descriptives for the sample characteristics were reported alongside app usage (number of reports sent by country, number of weekly reports sent during the follow-up)	Caregivers	Medical Research Council framework
															The qualitative data collection was conducted through semi-structured individual interviews.	Caregivers and health professionals
															Findings from objectives were reviewed	Advisory comitte
	Latulippe et al., 2020 (Canada)	Needs assessment	Co-design sessions to identify the needs that the tool must address	Caregivers, Community members, Health professionals, Research team		Design methods	Preparatory meetings for the co-design sessions	Research team		Build the prototype	Functionalities and content development	Caregivers, community members, health professionals and research team		Pilot testing	Usability testing (not explained)	Caregivers, community members, health professionals and research team
			Working sessions to choice the needs and to give recommendations for further co-design	Advisory committee			Co-design sessions: exploring, brainstorming and choice of functionalities to address the needs	Caregivers, community members, health professionals, research team
							Working sessions: choice of functionalities that failed to draw consensus	Advisory committee
							Debriefing meetings	Research team
	Lemetyinen et al., 2018 (United Kingdom)	Needs assessment	Five Focus Groups (content, appearance, functionality, design and delivery): discussions on the topics, related activities, review of existing resources, consultation and feedback events on accessibility and usability aspects	Patients, caregivers, lay community members, young mixed group, design focus group										Intervention	Questionnaires: quantitative outcome measures	Intervention group and control group	Knowledge on schizophrenia (Ca-KAP: Culturally adapted Knowledge About Psycosis questionnaire) Attitude towards mental illness (ASMI: Attitudes to severe mental illness scale) Quality of life (SF-12 questionnaire)
															Qualitative acceptability data using one-to-one semistructured interviews	Intervention group
		Data gathering	Questionnaires	Intervention group and Control Group	Knowledge on schizophrenia (Ca-KAP: Culturally adapted Knowledge About Psycosis questionnaire) Attitude towards mental illness (ASMI: Attitudes to severe mental illness scale) Quality of life (SF-12 questionnaire)									Follow-up	Questionnaires: quantitative outcome measures	Intervention group and control group	Knowledge on schizophrenia (Ca-KAP: Culturally adapted Knowledge About Psycosis questionnaire) Attitude towards mental illness (ASMI: Attitudes to severe mental illness scale) Quality of life (SF-12 questionnaire)
															Interviews to explore accessibility, usefulness, impact on attitudes and beliefs about schizophrenia and feasibility aspects.	Intervention group
															Interviews to address feasibility issues (recruitment, randomisation and retention)	Control group
	Meiland, F.J.M, et al., 2014 (Netherlands and Germany)	Needs assessment	Workshop: functionalities of the Rosseta system where presented as well as the possible use of these functionalities to support activities of daily life. The functionalities were discussed among the participants and they were asked to rank the relevance of the proposed functionalities in relation to their needs. Furthermore, participants were questioned about the user-friendliness and if they fel…	Patients and health professional		Design methods	Selection of the functionalities and mock-ups of how these functionalities would look/work were made	Research Team		Test-and-refinement	Workshop in demonstration house with four new persons with dementia who received a demonstration of the system and could test parts of the system themselves. Participants were asked for feedback on usefulness and user friendliness. Also, privacy issues were discussed.	Patients		Pilot testing	The final prototype was field-tested in a later phase of the project in a controlled study
			Workshop: functionalities of the Rosseta system where presented as well as the possible use of these functionalities to support activities of daily life. The functionalities were discussed among the participants and they were asked to rank the relevance of the proposed functionalities in relation to their needs. Furthermore, participants were questioned about the user-friendliness and if they fel…	Caregivers and health professional			Workshop to discuss the mock-ups with four different persons with dementia	Patients			Workshop in demonstration house with five informal caregivers who received a demonstration of the system and could test parts of the system themselves. Participants were asked for feedback on usefulness and user friendliness. Also, privacy issues were discussed.	Caregivers
			3 Individual Interviews: functionalities of the Rosseta system where presented as well as the possible use of these functionalities to support activities of daily life.The participants were asked to rank the relevance of the proposed functionalities in relation to their needs. Furthermore, participants were questioned about the user-friendliness and if they felt privacy concerns regarding the tec…	Patients			Workshop to discuss the mock-ups with four four informal caregivers	Caregivers			A next adapted version of the Rosetta system was tested by a volunteer who stayed in the demonstration house for three days, used the Rosetta system and was monitored by it	Volunteer
			Expert Meeting: Experts were asked to provide feedback on the relevance of the functionalities of the System. They were also asked to rate the relevance of monitoring each of the behaviours and need areas as described in the Camberwell Assessment of Needs for the Elderly (CANE)	Health professionals			Mock-up interviews with five ambulant professional caregivers of the Red Cross	Health professional
			Consultation of Dementia Care Partners: given a ‘long list’ with behaviours that may occur in various stages of dementia (based on the Global Deterioration Scale (GDS) the partners were asked to rate two things: the occurrence of these behaviours in the mild and the more severe stages of dementia, and the relevance of monitoring this behaviour to detect changes in dementia. Later on they were ask…	Caregivers
	O'Connor, 2020 (UK)									Build the prototype	App development/refinement	Technology professionals		Pilot testing	Face-to-face interviews	Patients and caregivers
											Interactive workshops to discuss the design and content of the app, review the latest version and make suggestions on how to improve it	Patients, caregivers, health and technology professionals			Telephone interviews	Museum manager and technology professionals
	Rathnayake et al., 2020 (Australia)	Needs assessment	Online survey: to examine the general understanding of the current needs of caregivers in relation to functional care and their use of mHealth applications in health information seeking	Caregivers						Build the prototype	Content development	Research team	Readability (Flesch-Kincaid Readability Formula)
			Individual interviews: to gain an in-depth understanding of family caregivers’ perceptions toward the needs, barriers, and challenges faced when managing functional disabilities of their care recipients; and identify the experiences of and opinions for using mHealth applications in health information seeking	Caregivers							Content validity checking	Caregivers and health professionals
			Individual interviews: to identify healthcare and IT experts’ opinions on the provision of care, especially the management of functional disabilities of people with dementia and the development of an mHealth application for caregivers	Technolgy professionals							Development of application prototype	Technology professionals
	Sin et al., 2019 (United Kingdom)									Development and feedback	Systematic reviews	Research team	Usability test	Pilot testing	The final prototype was being tested in a randomized controlled trial (efectivity, engagement and correlation of engagement or adherence with the effects on carer's health outcomes)
											Coproduction workshops	Patients, caregivers, health professionals, researcher team, technology professionals.
											Focus group	Caregivers and patients
